# Supplementary material for: Recovery of Polyphenolic Fraction from Arabica Coffee Pulp and Its Antifungal Applications
Source: Plants (Basel). 2021 Jul 12;10(7):1422. doi: 10.3390/plants10071422 (PMC8309451; doi:10.3390/plants10071422)
Supplement: Supplementary file 1 [file plants-10-01422-s001.zip]

Archive with 1 entries (1 files):
- plants-1293670-supplementary.pdf
